# Supplementary material for: Reconstructing the evolutionary history of the radiation of the land snail genus Xerocrassa on Crete based on mitochondrial sequences and AFLP markers
Source: BMC Evol Biol. 2010 Oct 4;10:299. doi: 10.1186/1471-2148-10-299 (PMC2958919; doi:10.1186/1471-2148-10-299)
Supplement: Additional file 1 — Classification, AFLP, locality and voucher data for the Xerocrassa specimens used in this study. ZMH, Zoological Museum Hamburg. [file 1471-2148-10-299-S1.XLS]

## Sheet: Additional file 1
Additional file 1. Classification, AFLP, locality and voucher data for the Xerocrassa individuals. ZMH, Zoological Museum Hamburg.
ZMH CatNo	DNA Extraction No.	Species (morphological classification)	Country	State	County	Locality	UTM	Latitude (neg=S)	Longitude (neg=W)	Collectors	Collection Date	AFLP data
37240	721	Xerocrassa cretica	Greece	Kríti	Iráklion	Kamares 2 km towards Lochria: road border	KU9992	35.1517	24.8028	Hausdorf; Sauer	27.09.2004	000110010011010100001001010010011111000100000000001000110100000101010010010010000010000101000001100001000000000010001001000000000100000000100100100000010010101010100000000000000000010010000000000000000000001000011000000000000000000000000000000001000010000001100001010100011001001010000011010000000010000001000000010000000110100011000110000000000000000000001000000000010100100000000000000000101010001…
36267	829	Xerocrassa cretica	Greece	Kríti	Lasíthi	Anatoli 0.5 km towards Kalamafka (Kalamafka 4.3 km towards Anatoli): rocks	LU7678	35.0461	25.6492	Hausdorf; Sauer	13.10.2004	001000011001001110000000100100010111000101001000010000010000000000010000110001000100000000100000110000000011000100000001000010000010000100000000000000100000000001101001000000000000000000000000000000000000001000001000000000000000000000000000000000000100000011000101110100000100000001010010000000000010000000010001000000010001000010000011001000000100010000001000000010010000000100000000100000010000000…
50237	735	Xerocrassa cretica	Greece	Kríti	Lasíthi	Palekastro 5.8 km towards Vai: road border	MV3100	35.2428	26.2489	Sauer	25.10.2005	010010010110010010000001100010001011100101000000110000000000100001010011010000001000000010000100000010000000000010000001000000000001000001000010000000000000000001100000000000000000000000000100000000000010000000000000000000000000000000000001100011000001010100110101110101000000001000000010010001001010000011010000000000000011100010000010001000000010010000001000000001010100000100010000100000011000000…
50000	671	Xerocrassa cretica	Greece	Kríti	Lasíthi	Palekastro 4.7 km towards Vai: valley below road	MU3199	35.2342	26.2519	Sauer	24.10.2005	010010110010010010000001100010001011000101000000010000000010001000010101010010001110010100000010010010000100001100000010000001000001000000001001000001010000000000100000000000000000000000000000000000000000000000000000000000000000100000000010100000000010001100010010110101000001000000000110010001000000000001110001000001001010000010000010001000100010010000001000000000010110100000010000100000010000000…
50000	747	Xerocrassa cretica	Greece	Kríti	Lasíthi	Palekastro 4.7 km towards Vai: valley below road	MU3199	35.2342	26.2519	Sauer	24.10.2005	000010011010110000011101010010101111000101000000010000000000100010010101010000000000000010000110110010000000000100000001000000000001000100001000100000100000000000101000100000000000000000000000000000000000000000000000000100000000100000000000000001000000000100110001010101000001000000110010010001000100000010010001000000010000000010000010001000000010010000001000000010010000000000000000100000010010000…
50001	932	Xerocrassa cretica	Greece	Kríti	Lasíthi	Palekastro 4.7 km towards Vai: valley below road	MU3199	35.2342	26.2519	Sauer	24.10.2005	010000011000001100010001010010001010100101000000010000010000000001110010110010001110000100000010010000000001000110000001000110001001000001001000000101000000000000000000100000000000000000000100000000010000001000000000000000000000000000000001000000000001010101110001010011000001000001000010010000000010000001010000000000110000000010000010000000000000010000001000000001010100000000000000100001010000000…
36579	834	Xerocrassa cretica	Greece	Kríti	Lasíthi	Palekastro 4.7 km towards Vai: stony slope	MU3199	35.2339	26.2522	Hausdorf; Sauer	15.10.2004	001010110110111000000101010010001010000101000000010000000100000000010011010010001000110100100100000000000100000010100001000010000001000011000001000001100001000000110000000000000000000000000000000000010000000000000000000100001000000000100001000000000001001101110101010100110100001000011110010000000100000001010000000000010100000010000110001000000000010000011000001000010000100100000000100000010000000…
50121	620	Xerocrassa cretica	Greece	Kríti	Lasíthi	Palekastro 4.3 km towards Vai: small valley below road	MU3298	35.2308	26.2531	Sauer	21.10.2005	000000011110001000111001011010001010100100000000010000000010100001010000010010001000001100000010010010000001000010000010000010000001000101000000100100010010000000100000000000000000000000000000000000000000000000000000000100000000000000000001100000000000001100110101011110110000010001100110010001000010000001010000000000110010100010000010001000000000010000001000000010010110000100010000000000010010000…
50118	935	Xerocrassa cretica	Greece	Kríti	Lasíthi	Palekastro 4.3 km towards Vai: small valley below road	MU3298	35.2308	26.2531	Sauer	21.10.2005	000010011100000100000001010010101110100101000000010000101000000001010010010000000100000000010000000000000000000010000001100001000101000001001000000101000000000000010000000000000000000000000000000000000000000000000000000000000000000000000000000000000000000010010101010111000001010000010110011000010010000011001001000000011000000010000010000000000010010001000000000010010110100000010000100001010010000…
4422	677	Xerocrassa cretica	Greece	Vório Egeo	Sámos	Akra Katsoúni: beach W of (Sámos Island)		37.7064	27	Hausdorf	24.07.2002	110110011100110100000001010010111110000101000000011000010100000000010001010010101000010100100010001000000100001100000001000000000010100100100000000000100001000000110001000000000000000100000000001000000010001000000000000000000000000000000000000010000010100001010011010100000100011000010010010000000010000011000000000000010010000011000000000000100000000000000000000010010001000000011000000000010000000…
29435	737	Xerocrassa subvariegata	Greece	Kríti	Haniá	Cheretiana 0.4 km towards Pervolakia: rocky slope	GE4529	35.4775	23.7058	Hausdorf; Sauer	03.10.2004	000110110000110000000010101010110110011101000000100000000000000001000000101110000011100001000000100000010000101010000000101000000000001000000000010000010000000100000000000010000001000000000000010000000000001000010000000000000000000000000000000000000010010010110011100111000110000000001110011001000010000000000000101001110010000010000000001000000000000000000001000000001100000010000000110000010000110…
36892	931	Xerocrassa subvariegata	Greece	Kríti	Haniá	Mesavlia 1.8 km towards Chania: rocks	GE4823	35.4211	23.7361	Hausdorf; Sauer	03.10.2004	001110101000101100000010110100101110000100000000100000000000000001000001100000000000000001000000100000010000000010000001111000000000010000010001000000100000001100000000010010000001000000000000001000000000010000000000000000010000000000000000000000000000010010110010000111001001000000000010011001000000000100000000110101110000000010000000001000000000000000000000000000001000000001000000100010010100000…
50175	936	Xerocrassa subvariegata	Greece	Kríti	Haniá	Theriso 2.4 km towards Drakona (Drakona 5.6 km towards Theriso): rocky slope	GE7121	35.4028	23.9908	Sauer	11.10.2005	001110101010010000000010110000101100000101000000100000000000010010001000110000000100000000000000100011110000001010000000001000000000010000100001000000010000000100000000000010000001000000000000001000000000010000000000000000000000000000000000000000000010010010110011010100000110001001000010011001000010000001000000010001010000000010000000001000000000000000000001000000001100000000000000100000010000010…
50042	933	Xerocrassa subvariegata	Greece	Kríti	Haniá	Stavros: rocky slope E of	KV3742	35.5894	24.0981	Sauer	11.10.2005	000110101000110000100110011011000100000101000000110000000000110000000000010000010000100001000000100000010010000010000000001000000000010000000000000000010000001000000000000100000001000000000000000000000000000000000000000000000000000000000000000000000010010100110011010100010110010000101010010001000010001100000000011001010000000010000000001100000000000000000001000000001100000010000000100000100000100…
36051	725	Xerocrassa subvariegata	Greece	Kríti	Haniá	Kournas 1 km towards Georgioupoli: road border	KV5212	35.3211	24.2886	Hausdorf; Sauer	06.10.2004	001110110000110000100010101000101110000101000000100000000000010011000001011000000000000001000000100010010000000010111000001000000000010000100001000000010000000100000000000010000001000000000000001000000000001000010000000000010000000000000100000000000010010010110011000111010110010001101010011001000000001000000000100001010010000010000001000000000000000000000000000000001001000100000000100100010100100…
50233	643	Xerocrassa grabusana	Greece	Kríti	Haniá	Platanos 3 km towards Falassarna (from junction in Platanos)	GE3429	35.4842	23.5892	Sauer	16.10.2005	000010110000110000001010011000110100001100000010100000000100000011010000011000000010000100110001000000010000001011001000001000000000010000000001000100010000000100000000000010000000100000000000010000001000001000000000000000000000000000000100001000000010010110110111001100010110000000000010010001000010000001000000101000110000000010000000001100000000000000000001000000000000000010000000110000010000100…
36574	555	Xerocrassa grabusana	Greece	Kríti	Haniá	Kaliviani 5.5 km towards Balos	GE3637	35.5572	23.6058	Hausdorf; Sauer	01.10.2004	000010110000110000000010011000110100001110001100100000001000000011010000100000000010000100000100000000010000001011011000101000000000010000010001000100010000000100000000000010000000000000000000010000001000001000000000000000000000000000000100010000000010010010110011001100010110000000000010010011000000000011000001101000010100000010000000000000000100000000000001000000000000000001000000110000010000100…
29885	736	Xerocrassa grabusana	Greece	Kríti	Haniá	Kaliviani 2 km towards Balos: rocky slope	GE3635	35.5306	23.6108	Hausdorf; Sauer	27.10.2004	000010101000110000000010011000110100001101000011100000001000000001000000100000000010000100000000000000010000001010100000001000000000010000100001000100010000000100000000000010000000001000000000010000001000001000000000001000000000000000000100010000000010010100110111001100000110000100000010010001000000000001000001101000010110000010000000000000000000000000000001000000000100000010000000100000010000100…
29865	918	Xerocrassa grabusana	Greece	Kríti	Haniá	Limin Kavounisou: rocks and road border	GE3833	35.5139	23.6342	Hausdorf; Sauer	27.10.2004	000010110100111001000010011000110100001100000010100000101000100011010000100000000000000100000001000000100000001010001000001000000000010000000001000100000000000100000000000010000000000000000001000000000000010000000000000000000000000000000100000000000010010100110001000100000110010000000110010001000000001001000000101000010000000010001000001000000000000000000001000000011000000001000000110000010000100…
29865	919	Xerocrassa grabusana	Greece	Kríti	Haniá	Limin Kavounisou: rocks and road border	GE3833	35.5139	23.6342	Hausdorf; Sauer	27.10.2004	101010110000110000000010011000110100001100000010100001000100100011010000100000000010000000100001000010010000001010100001001000000000010000000001000100010000000100000000000010000000000000000000000000000000001000000000000000000000000000000100000000000010010100111011001000100110010000001010100001000000010001000000101000010000000010000100001000000000000000000000000000011000001010000000100000010000100…
36348	929	Xerocrassa lasithiensis	Greece	Kríti	Lasíthi	Milatos 1 km towards Epano Sisi (Epano Sisi 3 km towards Milatos): road border	LV6807	35.3061	25.5561	Hausdorf; Sauer	24.10.2004	000010110000001000010000100010001011000110111111000010000010000001000000011000000100001100000000011001000000011000001010100000001000011001000000010000100010000000000101000100000000000000110000000000000100010000000000000000000000000000000000000000000000001000110101010100000011010000010011011100000000100100010000000000110000000011000010100101010000010000000110001000000001010000000000101001100001010…
36919	637	Xerocrassa lasithiensis	Greece	Kríti	Lasíthi	Agios Konstantinos 1 km towards Agios Nikolaos	LU7597	35.2164	25.6286	Hausdorf; Sauer	12.10.2004	001010010000001000100000000010001001001100001101000010100010000100010011001001000100001000000001100001000001000100001000100000000000111000000000010000100000000000010101000100000000000000000000001000010000110000001000000010000000010000000000000000000010001010110101010100010001000000010011011100000000100100010000000010110000000110000010010010100100010000000010000100000001110000000000100001100001000…
36186	635	Xerocrassa lasithiensis	Greece	Kríti	Lasíthi	Moni Aretion: N-of Karidio	LV7907	35.3008	25.6781	Hausdorf; Sauer	24.10.2004	001010010000001000110010100000001101001100111101000010000010000001010100110110100100001000000001111000000001010000001010100000000000011000000000010000100000000000000101000010000000000000000000100000010000110000000000000000000100000000000000000000000011001010110111011100000101000000010001001000000000100100010000000001010000010010000010100010010000010100000000001000000001100000000000100000000001000…
29890	705	Xerocrassa lasithiensis	Greece	Kríti	Lasíthi	Ellenika 1 km towards Elounda: wasteland at rocks	LV8400	35.2425	25.7258	Hausdorf; Sauer	24.10.2004	001010010000101000011000000010001101001100000000000010100110000100000101001000000100001000000001100001001001100100000010100000000100101000000100010000100000000000000001000010000000000000000001100110010000101001000000000000000000001000000000000000000001001000110001010010000101010001010010011000000000100101010000000011010000000010110001110000000100010010000010000000010001100010000010000001100000000…
36126	923	Xerocrassa lasithiensis	Greece	Kríti	Lasíthi	Plaka 0.5 km towards Elounda: rocky slope at sea shore	LV8406	35.2931	25.7294	Hausdorf; Sauer	24.10.2004	001010010001001001111000100010001100001100000000000010100010000000010101101000100100001100000001000001001000001000001000100000000000110000000000010000100000000000000101000010000000000000000000001000010000010000000000000000000000000000000000000000000011001010110000010000000001010000010010011101000000100100010000000101010000000010000001100000000100100010100010000000011001110000000000100001000000000…
36250	925	Xerocrassa heraklea	Greece	Kríti	Iráklion	Vathianos Kampos 1.5 km towards Tombrouk: rocky slope and road border	LV3811	35.3322	25.2256	Hausdorf; Sauer	11.10.2004	000000010100001000000100000001001001001110110001010010101000101000001000001000000100011000000001000010000001000000000010000000000000001000000100100100100100010000001010010010000000000000000000000000000000000000000000000000000000000000000000000000000010001010010001010110000000100100001011011010100100000110010000010000010001000010000110010000000100010001010100100010000000000000010000010110100000000…
36650	602	Xerocrassa heraklea	Greece	Kríti	Iráklion	Stalida 3 km towards Mochos: road border	LV5605	35.2853	25.4178	Hausdorf; Sauer	23.10.2004	000110110100001000000110111000001001000111100101000010101000100000010001001000000000011000000100100100000001000000000000000000000000000010100100100000100000001000001001010010000000000001000000001000000000000000000000000000000000000000000000000000000010010001010011011100100010000000000011010000101100000100110000011100010000000010000010010000100000010001100000000000000100010000001110101100110000000…
36650	630	Xerocrassa heraklea	Greece	Kríti	Iráklion	Stalida 3 km towards Mochos: road border	LV5605	35.2853	25.4178	Hausdorf; Sauer	23.10.2004	000001110100001000000100111000010001001000010101010010101000100000110001010000001000011000000001100110000001000000000000000000000000000000100100100000100000001000000001010010000000000001000000101000000000000000000000000000000000000000000000000000000010010001011001010100000010001100001011010000000000000100010101001010010000001010000001010000100100010001000000000000000000010000000110100010110000000…
29835	916	Xerocrassa heraklea	Greece	Kríti	Iráklion	Mochos 0.7 km towards Stalida: road border	LV5604	35.2731	25.4253	Hausdorf; Sauer	23.10.2004	000001101100001000000000111000001001000100000101110010101100000000110001001000010000001000000100110110000000001000000000000000000000001000100100100000100001000100000001000010100000000001000000001000000000000000000000000000000000000000000000000000000010001000011001010100100010100000001011010000000000000100000000110000010000101010011010010000000100000000000010101000000000010000001110100010110000000…
36196	924	Xerocrassa heraklea	Greece	Kríti	Lasíthi	Agios Konstantinos: rocks at the S-end	LU6393	35.1719	25.5008	Hausdorf; Sauer	12.10.2004	000011001000001000000000000000001001000100000100011010101000100000010101001000000000001010000101001010000001000000000000000010000000000000000100000000100010001000000001000100000000000000000000001000000000010000000000000000000000000000000000000000000010001001011001011100000110100000000011010000001000000100010000000000010000001110001010010000000100110000000000101000000010010000101000110110000000000…
29780	750	Xerocrassa rhithymna	Greece	Kríti	Haniá	Kournas: rocky slope at the NW-end of lake	KV5213	35.3367	24.2761	Hausdorf; Sauer	06.10.2004	001011010100011000011101000001001010010000000010010010001100100001001100001010000110011000000010010110100000001000010010100000000000000100000000000000100000001000000010000000000000000000000000100000000000001000000010000000000000000000010000000110000011010011110000010110011110001000110011000001001000100010010010000100010000001010010001000000100100010000001100000000000010000001000000100000000100000…
29534	914	Xerocrassa rhithymna	Greece	Kríti	Haniá	Asigonia 2.5 km towards Episkopi: rocks at road	KV5506	35.2756	24.3089	Hausdorf; Sauer	06.10.2004	000011010100101000011100001000001010011000000000010010001010000001001100001001100110011000000011000110100000001000000010000010000000001100000000000000100000001000000010000100000000000001000000000000110000010000000000000000000000000000000000000100000011110011010010010001000100001000101010000000000000100000011000000011110000000110000001000000100100010100000100000000000000000000000000100010001000100…
29703	915	Xerocrassa rhithymna	Greece	Kríti	Rethímni	Koxare: road border at S-end	KV6900	35.2242	24.4714	Hausdorf; Sauer	22.10.2004	000011001100010000011100000001001010111000000000010010101010000001011000101001000110011000000110000100100000001000000010000000000001000100000000000000100000101000001010000100000000000000000000100000010000011000000000000000000000000000000000000100000010001011010010010001000011000000101011000001000000100110010000111000010000000010111001000000100100110000001000100000000000000001000000100000101000000…
36273	927	Xerocrassa rhithymna	Greece	Kríti	Rethímni	Moni Arkadiou, 3 km towards Thronos: rocky slope N of pass	KV8407	35.2903	24.6344	Hausdorf; Sauer	28.09.2004	010001110010011001000010000000001100010100000101100100100010001000001100010010001010000100010000000000000100000100001000101000010000000000100011001000100000000000000010100001000000010000010000011100010000010010100000000110100000000000000000000000000010010011010000010001000100001000101011000001000100100010010111000000001001001010000001000000100100010000000000000100000000000000000000100010010000000…
37403	928	Xerocrassa rhithymna	Greece	Kríti	Rethímni	Moni Asomaton 1.2 km towards Vistagi: road border	KV8702	35.2475	24.665	Hausdorf; Sauer	22.10.2004	001011010100000000001100000000001010011000010100010010101010100001010100001011001100011000000110000100100100000000000010000000010010001100000000000000100000001000001010000000000000000000000000101000010000000000000000000000000000000000010000000100000010001010011000010001000110000100101011000101000000100010010000011000110001000010000001011000100000010000001100000100000000000001000000100010010000100…
29855	917	Xerocrassa kydonia	Greece	Kríti	Haniá	Platanos 1.8 km towards Sfinari: road border	GE3526	35.4544	23.5939	Hausdorf; Sauer	27.10.2004	000011010000001010011110010100001000011000000100010010001100000001010000100010000100011000000000000000100000001000000010000000000000010000000000000000100000000100001010000100000000000000001000100000010000000000000000000000000000000000000000000000000010010000010010000110100001001000101111000000000000000000010000001000110010000110000000100000100000010000001000100000000000000100100011100000000000001…
36263	706	Xerocrassa kydonia	Greece	Kríti	Haniá	Koutsomatados: walking path from taverna Panorama to cave Agia Sofia (dry grassland)	GE4321	35.4078	23.6814	Hausdorf; Sauer	03.10.2004	000001110100001010010100001000001000011000000001010010101100100001000010001001000100001000000100110000100001000000000010000000000000001000100000000000000000001000001011000110000000000000100000100000010000000000000000000000000000000000010000001100000010010100010010010101100000010000110010110001000000001000010000000000010010000010000100100100100000110000001000100000000001000000000010100001000000010…
36263	926	Xerocrassa kydonia	Greece	Kríti	Haniá	Koutsomatados: walking path from taverna Panorama to cave Agia Sofia (dry grassland)	GE4321	35.4078	23.6814	Hausdorf; Sauer	03.10.2004	000001101100001010011100000110001000011000000001010010001100100001010010001001000100001000000000000000100000000000000010000000000000001000000010000000000000001000001001000110000000000000100000100000010000000000000000000000000000000000000000000000000010001100010001010000100000011000001011010000000000001000110000000000010010010010000000100100100000010000001000100000000000000001000010000001000000001…
36893	754	Xerocrassa kydonia	Greece	Kríti	Haniá	Mesavlia 1.8 km towards Chania: rocks	GE4823	35.4211	23.7361	Hausdorf; Sauer	03.10.2004	001001010100001011001100000001111000011000000000010010101100100001010000011001000100001000000000010001100000000000000010000010000000001000000010000000000000001000001001000110000000000000110000000000010000001000000010000000000000000000010000001000000010011000010010010101100100000000101111000000000000000000010111000000010000000010000000110000100001001000101000100000000000000001000010100000000010001…
50280	843	Xerocrassa kydonia	Greece	Kríti	Haniá	Afrata 1.5 km towards Kolimbari: road border	GE5139	35.5653	23.7744	Sauer	16.10.2005	000001110100001100001110000010001101011000000100010010101100100110010011001001000110001000000000100100110000000000000000000000000000001000000000000000010000001010001000000110000000000000100000000000010000000000000010000000000000000000010000000100000010010000110110010100101101000001110010010000000000000000010000000000010010000110000000000000100001010100010000000000000000001000000100100000000000000…
36959	708	Xerocrassa kydonia	Greece	Kríti	Haniá	Afrata: rocks at beach	GE5140	35.5739	23.7767	Hausdorf; Sauer	01.10.2004	000000010100001010011100000010101000011000000100010011001100100001011011001001000101001000000000010100110001001000000100000000000000001000000010010000100000001010001001000110100000000001100000000000010000001000000100000000000000000000010000001000000010010000010001010100100111000000101010010000000001000000010001000000010010010010000000100001100100110100000100000000000000001000000010100000010000000…
29694	753	Xerocrassa franciscoi	Greece	Kríti	Iráklion	Ano Kapetaniana 4.7 km towards Agios Ioannis: rocky slope	LU2269	34.9519	25.0544	Hausdorf; Sauer	19.10.2004	010010010000101010001100010100001101001100000000000100100100000001110101001000000110111000001001100000001101001000000010000000001000010100100100100100100000110000000110010000000000000000001000000000000100001000000000000000000100001100000000000100001001001001110011010100000010011000000011110100000000000100111000001110100000000010001010100000000000000000000000001000001100110000010000000000100000000…
29694	921	Xerocrassa franciscoi	Greece	Kríti	Iráklion	Ano Kapetaniana 4.7 km towards Agios Ioannis: rocky slope	LU2269	34.9519	25.0544	Hausdorf; Sauer	19.10.2004	000110001000011000001100011100001101001100000000000100100000001001110000100000000010111000001000100000000001001000000010000000000000001010100100000100010000100000000110000000000000000000001100000000011100001000000000000000000100000000000000000000000010001011011111010100000110011000100011010000000000001001100010001001110100000010000001100000000001000000100000000000000100110000000000000000100000000…
29694	922	Xerocrassa franciscoi	Greece	Kríti	Iráklion	Ano Kapetaniana 4.7 km towards Agios Ioannis: rocky slope	LU2269	34.9519	25.0544	Hausdorf; Sauer	19.10.2004	000110010000101000000100010000001100101100000001000100100100000000111000100000000010011000001000000000001001001000000010000100000001000110100100000000010000100000000010000000000000000000100100000000000000001000000000000000000000000000000000000000000010010011010001010100000010011100000011010000000000000110100000001001110000000001000010100000000001000000000000001000001100110000000000000000100000000…
29685	703	Xerocrassa franciscoi	Greece	Kríti	Iráklion	Ano Kapetaniana 7 km towards Agios Ioannis: rocky slope	LU2268	34.9469	25.0578	Hausdorf; Sauer	19.10.2004	000010001000011010001010010100001101010100000110001100100100000000010001001000000010011000001100010000001001001000100010010000100001010100100110100000100000110000000101000000000000001000000100000000000100001000000000000000000100000100000000000000001010011001010011010100000110001000000011010000000000000110110000001010110011000001000101100000000001000000000000000000000100110000000000000000100000000…
29685	920	Xerocrassa franciscoi	Greece	Kríti	Iráklion	Ano Kapetaniana 7 km towards Agios Ioannis: rocky slope	LU2268	34.9469	25.0578	Hausdorf; Sauer	19.10.2004	000110010000011010001100010000001101001100000000001100100100000000100000111000000000111000001011000000001101001000100010000000000001000000000110000000010000100000000110000000000000000000000100000000000100001000000000000000000000000000000000000000000010001001010011010100000010011000000011010000000000000100100000001010110101000101000101000000000000000000100000000000100100110000000000000000100000000…
29329	745	Xerocrassa mesostena	Greece	Kríti	Haniá	Elafonisos: rocky slope	GE3106	35.2717	23.5422	Hausdorf; Sauer	28.10.2004	000110110000000000000100100000011001001100000000000110001110001010110100010000001010101000000001000000000001100000000010000001000101100100011000000000010000000000101010010000000000000001000100000000011100000000000000001000000000000000000000000100000010010101010001010100000000001000001001010010000001010100010110000000010000000010001100100000000001000000000000000000010000010000000100100000000000000…
29332	726	Xerocrassa mesostena	Greece	Kríti	Haniá	Amigdalokefali 2.5 km towards Elós: road border	GE3415	35.3569	23.5775	Hausdorf; Sauer	27.10.2004	000010110001101000001100000000001101011100000001000011101100000001110000010000000110001001000001000000100011001000101111000000001001000100011000000000100000010000001010000000000000000000010000000010000100001000000000000000000010000000000000000100000010110101010101010100000100001000000101010000000011001010100000000011010000000010001110100000000000001000000000000000010000000000000000000000100000000…
29332	943	Xerocrassa mesostena	Greece	Kríti	Haniá	Amigdalokefali 2.5 km towards Elós: road border	GE3415	35.3569	23.5775	Hausdorf; Sauer	27.10.2004	000010001000000000000010101000001001001100000100011110001010000001000100000000000110101000100000100000000001100000000010000000000001001100001100000000000000001000001010000000000000000000100000100000011000000000000000000000000000000000010000000100000010010100001001010100000000001000001001010010000001010110010000000000010000000010101100100000000000010000000000000000010000110001000100100100100000001…
29748	727	Xerocrassa mesostena	Greece	Kríti	Haniá	Paleochora, 9 km W of: rocks at beach	GE3602	35.2369	23.595	Hausdorf; Sauer	04.10.2004	000110010001001000000100001000001011000100000000000010000100000010010000001000000110001000001100100000000000000000000011000000000100000100010001000010100000001000001000000000000000000000100000000000011000000000000000000000000000000000000000000100000010010100010011010100000000001000001001010000001000001101010000000001010000000010001010100100100001000000000000000000010001010000000000000000000000000…
29748	949	Xerocrassa mesostena	Greece	Kríti	Haniá	Paleochora, 9 km W of: rocks at beach	GE3602	35.2369	23.595	Hausdorf; Sauer	04.10.2004	010010101000001000000100100100101001001100000001000111001110001010100100001000001010101000000001101000000001100000000010000000000001000100011000000000010000000000101001001000000000000000100000000000010100000000000000000000000000000000000000000000000011110100010011000100100000101000000101010000100001010101010000000000110001001010000010100000000001100000000000000000000000000000000000100000100000000…
29603	724	Xerocrassa mesostena	Greece	Kríti	Haniá	Paleochora 1.5 km towards Koundoura: rocks at shore	GE4202	35.2389	23.6628	Hausdorf; Sauer	03.10.2004	000010110000001000001100101000001101001100000000000110001110000101100000000000000110101000000000100000000001101000000010000000000101000110001000000000000000000000101010010000000000000000100000100000011000000000000000000000001000100000000000000100000010010000010001010100000000011000001011010010000000000100011010000000010000000010101000100000000001000000000000000000010000010000000001100010100000000…
50568	748	Xerocrassa mesostena	Greece	Kríti	Iráklion	Tsilalia 1.4 km towards Paleochora: bushy slope	GE4203	35.2439	23.6653	Sauer	14.10.2005	000110101000001000000110100000001001001100000000000010001110001010110100000100000110110000000100100000100000101001000010000000000101000100011010000000010000000000101010010010000000000100100100000000011100000000000000001000010000100000000000000100000010010100010001110100000000001100000011010010000011010100011001000000010000000010001101100000000001000000000000000000010000010001000000100000000000000…
36946	738	Xerocrassa mesostena	Greece	Kríti	Haniá	Paleochora 0.5 km towards Chania: rocks at the S-end of the gorge	GE4402	35.2389	23.6875	Hausdorf; Sauer	03.10.2004	000110101101001000001100100000001011001100000000000110001110001010110000000000001010101010000000100000000101110000000010000000000101000100001000000000010000000100001010000010000000000000100000100000000100000000000000001000000000000000000000000100000001010100011001010101000000101000001011010010000001011010100100000000010000000010101000100000010001000000000000000000000000010000000000100000100100100…
29684	741	Xerocrassa mesostena	Greece	Kríti	Haniá	Paleochora 2.5 km towards Chania: rocky slope at branch towards Sougia	GE4404	35.2528	23.6883	Hausdorf; Sauer	03.10.2004	000010110000001010000101101000001101010100000000000110000110001001110000010000001010101001100001100000000001110000000010000000000101000100011010000000100000000100001010010010000000000000100000100000010100000000000000000000000000100000000000000100000010110100010001010100000000101100000001010010000001010110010100000000110000000010101011100000000001000000000000100000010000010001000000100000000010100…
50037	609	Xerocrassa mesostena	Greece	Kríti	Haniá	Sougia 0.3 km from harbour towards Moni (bus route): rocky slope	GE5504	35.25	23.8086	Sauer	13.10.2005	000110101001001000000100101000001011001100000001010010010010100101101000001000000110101000000000100000000001001000000010000000001001000101001000000000100000000000001010000000100000000000100000100000010100000000000000100000000010100010000000101000000010010100110000110000010000110000001001010010000011000100101100000001010100000010000101100000000001000001000000000000010010000000000000110000100000000…
50462	826	Xerocrassa mesostena	Greece	Kríti	Haniá	Koustogerako 1.8 km towards Sougia: road border at rocks	GE5707	35.2787	23.8113	Sauer	13.10.2005	000110101000001000001100001000001101001100001001000010000100001010101000001000000110101000000000100001001001001000000010000000011001000100001000000000010000000110000010000001001000000000100000100000010100000000000000100000000000100010000000000100000000110100110000111000010000010000001001010010000010000100011100000010010100000010000010100000000101000001000000001000010010000000000000100000100000000…
29814	733	Xerocrassa mesostena	Greece	Kríti	Haniá	Omalos 8 km towards Lakki: rocky slope	GE6318	35.3769	23.9022	Hausdorf; Sauer	05.10.2004	000110110001001000000100000000001001011100000000000010100100000001101000010000000110001000000001000000100001001010000011000000001001000100010000000000010000001000001001000000000000000000010000000010000100001000001000000000000010000000000000000000000010101010110001011100000000100100000001010000000000001000010000000000110000010010010001100000000000000000000000000000010010000000000000000000100000000…
29807	734	Xerocrassa mesostena	Greece	Kríti	Haniá	Theriso 2.4 km towards Drakona (Drakona 5.6 km towards Theriso): rocky slope	GE7121	35.4028	23.9908	Hausdorf; Sauer	29.09.2004	000010110001101000000100000000001001011100000000000010100100000001110100001000001010000000000001000000110011000000100011000000000001000100011000000000100000010000001110000000000000000000010000000010000100001000000000000000000001000000000011010000000010110010010111010100000000001000001011010000000011001000010000000000110000001110000000100000000101000000100000000000100000000000000000000001100001000…
29743	948	Xerocrassa mesostena	Greece	Kríti	Haniá	Agios Ioannis: rocky slope	KV2802	35.2286	24.0211	Hausdorf; Sauer	08.10.2004	000010101000001000001100101000011001001100110010000110001010000010001000001000000110001000000001000000000000110010000010000001000001000100001000000000010000000000001010000000000000001000010000000000001000000000000000000000000000000000000000000100000011001011000001010100000100001000001001000100000001011000010010000001010000001010100001100100000001000000000000000000000000010001000000100000000000100…
29705	549	Xerocrassa mesostena	Greece	Kríti	Haniá	Mournies towards Nerokouros: rocks at road 0.5 km S of branch towards Malaxa	KV3029	35.475	24.0322	Hausdorf; Sauer	05.10.2004	000010010010001000001100000000001001011100000000000010101100000001110000001000000110001000000001000000000001001000100010000000000001000100011001000000100010010000001010000000000000000000010100000010000000001000000001000000000001000000000000010000000010110010110001010100000000001000000011010000000000001000010010000001110000001010100001100000000001000000000000000000100010000000001000000000100000000…
50015	607	Xerocrassa mesostena	Greece	Kríti	Haniá	Kalathas: gorge above the beach	KV3538	35.5539	24.0872	Sauer	11.10.2005	000010110001001000001100000000001001011100000000000011000100100001010000001000000110001000000000100000000100100100100011000000001001000100001000000000100000010000001001000000000000000000010000000010001010001000000000000000000001000000000000000000000010110001010001010100000000001000000011010000000001001000010000100000110000001010100001100000000000000000010000000000010000000000000000000000100000000…
50043	610	Xerocrassa mesostena	Greece	Kríti	Haniá	Stavros: rocky slope E of	KV3742	35.5894	24.0981	Sauer	11.10.2005	000010110010101000001100000000001101011100000000000010101100001001111000110000001010001000100001000000000011001000100011000000001001000100011000000000010000010000001010000000000000000000010000000010000100001000000000000000000001000000000001100010000011110100110101010100100000001000000001010000100001001110010000000001110000000010111010100000000000000000000000000000100000000000000000000000100000000…
29317	739	Xerocrassa mesostena	Greece	Kríti	Haniá	Haniá towards Rethimnon (New Road): rocky slope at branch towards Souda above Taverna	KV3629	35.4783	24.0989	Hausdorf; Sauer	28.10.2004	000011010010001000001100000000001001010100000000000011100100000001110000001000000110010000000001000000000101001000000011000000001001000100011010000000100000010000001001000000000000000000010000000010001100001000000000000000000001000000000000000000000000110001000001010000000000000000000011000000000000000000000000000000000000000000000000000000000000000000000000000000000000000000000000000000000000000…
29203	941	Xerocrassa mesostena	Greece	Kríti	Haniá	Komitades 0.2 km towards Chora Sfakion: rocky slope and road border	KU4199	35.2097	24.0989	Hausdorf	30.07.2004	000010101000000010001010100100011001001100000010000010000010000001001010001000000110001000001000000100000100000000000010000000000001000100001000000000100000000000001010000000000000000000000011000000011000000000000000000000000001000000000000000100000011001100001001011101100000011000000001010000000001001001010110000000010010001010101101100100000001100000000000000000010000010100000000100000000000100…
36673	730	Xerocrassa mesostena	Greece	Kríti	Haniá	Anopoli 2.5 km towards Chora Sfakion (Chora Sfakion 7.4 km towards Anopoli): rocky slope	KU3699	35.2081	24.1108	Hausdorf; Sauer	07.10.2004	000101101000000010000101100000011001001110011001000010001100000001010000001000000110001001001001100000001100100010000010000001001001000100001000000000100000000000001010000000000000000000001010000000011000000000000000000000000100100000000000000100000011010100010000110100000100111010101001010100001001110000011000001000010000001010101001100100000001000000000000000010010000010000000000100000000000000…
29013	546	Xerocrassa mesostena	Greece	Kríti	Haniá	Moni Gouvernetou: rocky slope N of (Akrotiri)	KV4041	35.585	24.1394	Hausdorf	25.07.2004	000010110010101000001100000000001101011100000001000011101100000001110000001000000110001001000001000000100011001000101111000000001001000100011000000000100000010000001001000000000000000000010000000010000100001000000000000000000001000000000000000100000010110101010101010100000100001000000101010000000001001010100000000001110000000010000110100000000000001000000000000000100000000000000000000000100000000…
36220	728	Xerocrassa mesostena	Greece	Kríti	Haniá	Moni Katholiko towards Moni Gouvernetou	KV4041	35.5847	24.1403	Hausdorf; Sauer	30.09.2004	000010110001001000001100000000001001011100000001000010010100000001100000001000000110001000000001000000100001001000100011000000001000010100011100000000100000010000001110000000000000000000100000000010000100001000000000000000000001000000000000000000000010110100010101010100100000001000000001010000000000001000010000000000110000000111000001100000000000000000000000000000010000000000000000000000100000000…
29985	746	Xerocrassa mesostena	Greece	Kríti	Haniá	Chora Sfakion 2.7 km towards Askifou: rocky slope at branch towards Frangokastello	KU4199	35.2036	24.1639	Hausdorf; Sauer	07.10.2004	000100101000001110001100101000001001001110000001000010000100000001010010001000000110101011001000110000000100100000000010000001001001000110011010000010100000000000001010000000000000000000000011000100011001000000000000000000010000100000000000000100000011010101010001010100000100011000000001010000000001010010011000000000010010001010101110100100000001000000000000000000010000010000000000100000100000000…
50223	645	Xerocrassa mesostena	Greece	Kríti	Haniá	Imbros 4.1 km towards Asfendos: rocky slope	KV4404	35.2519	24.1867	Sauer	10.10.2005	000010110010101000001100000000001001111100000000000010001100001000110000110000000110001000000001000000100101001000100011000000001001000100011000000000100000010000001001000000000000000000010000000010000100000000000000000000000010000000000000000100000010110100010101010100001100011000000001010000000000001000010000000000110000001010100110100000000000000000000000000000010000000000000000100000100000000…
50222	846	Xerocrassa mesostena	Greece	Kríti	Haniá	Imbros 4.1 km towards Asfendos: rocky slope	KV4404	35.2519	24.1867	Sauer	10.10.2005	000010010001101000000100000000001001011100000000000011100100100001010000010000000110001000000001000000000001000000100011000000001001000100011000000000100000010000001110000000000000000000010000000010000100000000000000000000000001000000000000000110000010110010010101010100000100011000000001010000000000001000010000000000110000001010110010100000000000000000000000000000100000000000000000100000100000000…
36696	732	Xerocrassa mesostena	Greece	Kríti	Haniá	Agios Nektarios 0.5 km towards Sellia: road border and rocks	KU4698	35.2006	24.2161	Hausdorf; Sauer	08.10.2004	000010101000001100001000101001001001011100000000000010000100000001001000001000000110101100001000011000000100100010000010000001001001100100001010000000100000000000001010000000000000000000001011100000011000000000000000000000000100100000000000000100000011010100001001010100000000000000100001010000001001010000010110000001010010001010100001100100000011000000000000000000010000010000000000100000100000000…
36031	951	Xerocrassa mesostena	Greece	Kríti	Haniá	Skaloti 0.6 km towards Sellia: road border	KU5198	35.1981	24.2742	Hausdorf; Sauer	08.10.2004	000010101000000000001100000000001010100101010000000010100010100010110000001000000110001000100010000000000000000000000010000100000001000100001000000000100000000000001000000000000000000000000000000000000100000000000000000000000000000000000000000000000011101010001001011100000100001100000011011000000000101101000100000000010100001010100001100000000010000000000000000000010000001000000000100000100000000…
36913	723	Xerocrassa mesostena	Greece	Kríti	Rethímni	Sellia 0.5 km towards Rodakino: road border and rocks	KU6099	35.2061	24.3722	Hausdorf; Sauer	09.10.2004	000010110000101000001100100000001011011100000000111100000100000010110000001000000110010000000011001000100001101010000010000000000101000100011000000000101000000110001000000000000000010000000010100010000100001000000000001000000010100000000000000100000010110000010001010110100000001001100001010000000000001001010000000000110100001011100101100000000001000000000000000000000000100000100000100000100000000…
36705	958	Xerocrassa mesostena	Greece	Kríti	Rethímni	Kanevos 1 km towards Sellia: N end of the Farangi Kotsifou	KV6301	35.2264	24.4014	Hausdorf; Sauer	09.10.2004	000010010000011000001100101000011001000111000000110010000100000010101000001000000110001000000010000000100001101000000010000000000001100100011000000000100000000110001000000000000000010000000010000010000100000000000000000000000001000000000000000000000010101010010000110101000100001000000011010000000000000101000000000000110100001010000001100000000001000000000000000000000000000000000000000000100000000…
29631	636	Xerocrassa mesostena	Greece	Kríti	Rethímni	Spili 2.6 km towards Gerakari: road border and rocks	KV7600	35.2242	24.5444	Hausdorf; Sauer	22.10.2004	000110101000001000001100101000001101001100001001000010000100001010101100001000000110101000010011000000000001001000000011010100011001000100011000000000100000001100001010000001001000000000100000100000010100000000000000000000000001100000000000000100000000110100010000010000010000010000001001010010000010000100011100000010010100000010000010100000000101000001000000001000010001000000000000100000100000000…
50214	673	Xerocrassa mesostena	Greece	Kríti	Rethímni	Spili 4.1 km towards Gerakari: bushy/rocky slope (pass)	KU7799	35.2167	24.5561	Sauer	09.10.2005	000110010000000000000010010000001101010100001100000010000010000001100100001000000110001000000001000000000001000000100011000000001001000100010101000100100000000100001010000001000000000100010000100000011000000000000000000001010001000000100001000100000010010000001000010100000100001000000011010000001000000100010000000001010101000011001000000100110001100000000000000000010000000000000000100000100000000…
50323	661	Xerocrassa mesostena	Greece	Kríti	Rethímni	Kato Saktouria 4.4 km towards Agios Pavlos: road border	KU7887	35.1078	24.5703	Sauer	10.10.2005	000110101100001000001100001111011101010100000000000110000010000010010100001000000110001000000010100000000101000000000011010000001001000100010000000101100000000100001000000000000000000100110000100000011000000000000000000001010001000000000000000100001011010000110001010100000001001000000001010000001000001010010000000001001000000011001010000100100001000000000000000000010000000000000000000000100000000…
29136	827	Xerocrassa mesostena	Greece	Kríti	Rethímni	Gerakari: rocks at the W end of	KU8299	35.2167	24.6075	Hausdorf	27.07.2004	000110111000001000000100101000001101000100000000000110000110000010000100001000000100001000001010100000000001000000000011000000001001000100011001000100100000001000001000000000001000000001100000101000011100000000000000000001010001000010000001000100000010010000110001010100000100001000000001010000001000001010010100000010010000000010001010100000100001000000000000000000010001010000000000000000100000000…
29839	845	Xerocrassa mesostena	Greece	Kríti	Rethímni	Gerakari: rocks at the W-end	KU8299	35.2167	24.6075	Hausdorf; Sauer	22.10.2004	000010110000001000000100100000001001011100000000000011111010000000100010010000000100001010000010000000100001101000100010000000001001000100010000000000010000000110001010000000000000000000010000000000011101000000000000000000000001000000001000000100001010010100010011110100000000011010000101010000001000001010010000000001010000000010000001100000000100000010000000000000010000000000000000100001000000100…
29258	731	Xerocrassa mesostena	Greece	Kríti	Rethímni	Kria Vrisi 0.4 km towards Akoumia: rocky slope and road border	KU8392	35.1508	24.6211	Hausdorf; Sauer	21.10.2004	010110010000010011000100101000101101001100100000000011100100000010110100010000000100101000000100100000000001000000000011010000000001000100011101000000010000000100001000000000000000000000100001010000010100000000000000000000000000000000000000000100000010110001010100010101000000001010000001010100101000010010010000000000110000000010001010100100100000100000000100000000010000010000000000000000100000000…
29258	986	Xerocrassa mesostena	Greece	Kríti	Rethímni	Kria Vrisi 0.4 km towards Akoumia: rocky slope and road border	KU8392	35.1508	24.6211	Hausdorf; Sauer	21.10.2004	000110010000001000000010001011001111001100000000000010001010000001000100001000000110011000001000010000001001000000000010000100001001000100010100000011010000000100001100000000000000000100001001100010011000001000000000000001010001000000000001000100000010001000001001010100000000000000000001010000001000001101010000000001010000000010001010100100100001100000000000000000010001010010000000000000100000000…
29803	832	Xerocrassa mesostena	Greece	Kríti	Rethímni	Vrises: road border at rocks	KU8498	35.2033	24.6372	Hausdorf; Sauer	22.10.2004	000110011010000000000100011000001101010100000000000010000110000010000100001000000110001000001010100000000001000000000011010000001000000100011000000001100000001000001010000000001000000001010000101000010000001000000000000001010001000000000000000100000010010000010000010100000000001000000001010000001000001000010000000001010000000010001001100100100101000000000000000000010010010000000000100000000000000…
36902	828	Xerocrassa mesostena	Greece	Kríti	Rethímni	Amari 0.3 km towards Meronas: road border	KV8500	35.2242	24.6444	Hausdorf; Sauer	22.10.2004	000110010001001000000100001000001101000100000000000010000100000010010000001000000110001000001100100000000001000000000011000000001000000100010001000010010100000100001000000000000000000000010000100000010100000000000000000001010001010000000000000100000010001100110011010100000000001000001001010000001000011001010000000001010010000010001010100100100001000000000000000000010001010000000000000000000000000…
50033	608	Xerocrassa mesostena	Greece	Kríti	Rethímni	Moni (Sholi) Asomaton 0.3 km towards Vistagi (northern road): road border	KV8702	35.2469	24.6603	Sauer	09.10.2005	000110010000001000010100101100001100000100000000000110000100100010010100001000000110001000011101000000000001000000000011000000001001000100011001000100100000001000001110000001000000000000011000100000011000001000000000000001010001000000000000000100000010001100110000110100000000001000000001010000001000011000010000000001010000000010001000000100010001000000000001010000010010010000000000000000000000000…
29225	942	Xerocrassa mesostena	Greece	Kríti	Rethímni	Archea Eleftherna: 3km S of (along small road)	KV8909	35.3047	24.6815	Hausdorf	27.07.2004	000010110000001000000010100000001001010100000000000010000110100010100010001000000100001010000010100000000001001000100010000000000001000100010000000000100000000110001010000000000000000000010000000000010100000000000000000000000010000000000000000100000010001110001111010100000000010110000101010000001100001001010000000000110000000010000001110000000100000000000000000000010000000000000000100000100001000…
29701	947	Xerocrassa mesostena	Greece	Kríti	Rethímni	Afrates: dry slope E-of	KV8900	35.2225	24.6894	Hausdorf; Sauer	22.10.2004	000110010000001000000100010001101011011100000000000010000000100010001100001000000110001000010010100000000001000000000011010000000001000100011001000011010000000100001110000000000000000000100000100000011000001000000000000001010000000000000000000100000010001100001000010100000000001000000001010000001000000101010000000001010100000010001010000100110110000000000010000000010000010000000000000000100000000…
29765	548	Xerocrassa mesostena	Greece	Kríti	Rethímni	Agia Galini: road border at branch towards Melampes	KU8986	35.0992	24.6903	Hausdorf; Sauer	21.10.2004	000110010000001000000100101111001101011100000000010010000100000010010100010000000110001000010001001100000001000000000011000100001001000100010100000100100000001000001100010000000000000100100010100010011000000000000000000001010001000000000000000100000010010000110000110100000100001000000001010000001000011010010000000010010000000010001010110000100000000000000100000001010010000000000000100000100000000…
50138	959	Xerocrassa mesostena	Greece	Kríti	Rethímni	Platania 2.8 km towards Vistagi: road border	KV9002	35.24	24.6925	Sauer	09.10.2005	000110010000001000000010001101001101010100000000000010000100110001000100001000000110001000001001001000000001000000000011000000000001000100011000000011010000001100001000000000000000000000100000000000010000001000000000000001010001000000000000000100000010001000010000010100000000001000100001010000001000000100010000000001010000100010001001100100100001100000000010000000010000010000000000100000100000000…
36790	638	Xerocrassa mesostena	Greece	Kríti	Rethímni	Agia Galini: barrier beach NE of	KU9086	35.1017	24.6967	Hausdorf; Sauer	28.09.2004	100110010000001000000010001100001011011100000000000010000110100001000100001000000110001000000010100000010001000000000011000000001001000110011000000001100000001010001100000000000000000000010010000000011000000000000000000001010001000000000000000110000010001000010001011100000100001000000001010000001000000101010000000001010100000010011010000100100001100000000000000000010000000000000000100000100000000…
50178	822	Xerocrassa mesostena	Greece	Kríti	Rethímni	Agia Galini: barrier beach NE of	KU9086	35.1017	24.6967	Sauer	10.10.2005	000110010001001000000100001000001011000100000000000010000100000010010000001000000110001000001100100000000001000000000011010000001000000100010001000010010100000100001000000000000000000000010000100000011000000000000000000001010001010000000000000100000010001100110011010100000000001000001001010000001000010101010000000010010100000010001010100100100001000000000000000000010001010000000000000000000000000…
36790	844	Xerocrassa mesostena	Greece	Kríti	Rethímni	Agia Galini: barrier beach NE of	KU9086	35.1017	24.6967	Hausdorf; Sauer	28.09.2004	000110010000001000000100110000001101011100000000000010011010000010010100001000000100001000010011000000000001000000000001010100001001000100011100000010100000000100001000000000000000000100010000000010010100000000000000000000010001000000000000000010000010010010010001010100000100001000000001010000001000000110010000000010010100000011101010010100000000000000000000000010110000010000000000100000100000000…
36928	839	Xerocrassa mesostena	Greece	Kríti	Rethímni	Platania 0.3 km towards Vistagi: road border	KV9000	35.2286	24.7003	Hausdorf; Sauer	22.10.2004	000110110000001000001100001000101101001100001001000010001100001010101000001000000110101000000000100000000001001000000010000000000001000100001000000000001000000010000001000000000000000000010000010000010100000000000000000000000000000000000000000000000000010100110000010000010000110010011001010010000010000101011000000010010100000010000010100000000101000001000000001000010001000000000000100000100000000…
29265	838	Xerocrassa mesostena	Greece	Kríti	Rethímni	Agia Galini towards Timbaki 0.5 km SE-of branch towards Amari: slope with conglomerate rocks	KU9288	35.1139	24.7178	Hausdorf; Sauer	21.10.2004	000110011000000000000100101000001101010100000000010010001010000010000100001000000100001000000111000000000001100000100011000010001001000100011000000011110000000100001000000000000000000000010000000000011000001000000000000001010001000000000000000010001010010000011011110100000100001010000001010000001000001010010000000000010100000010001011010000000001000000000000000010010010000000000000100000101000000…
50194	640	Xerocrassa mesostena	Greece	Kríti	Rethímni	Apodoulou 3.9 km towards Agia Galini: rocky slope	KU9289	35.1308	24.7233	Sauer	09.10.2005	010110011000001001001100001000101101001100000001000010010010000010010101001000000100001000000010100000000001100000000011000000010001000100011000000000110000000100001000000000000000000000010000100000010100000000000000000000000001000000000000000000000010010111011011010100000100011010000011010000001000011000010000000010110000000010110010010000000001100000000000000001010010000000000000000100100000000…
50193	820	Xerocrassa mesostena	Greece	Kríti	Rethímni	Apodoulou 3.9 km towards Agia Galini: rocky slope	KU9289	35.1308	24.7233	Sauer	09.10.2005	000110010000001000000100110000001101011100000000000010100100000010010100001000000110001000000001100000000001100000000011000000001001000100011000000101100010001000001010000000000000000100010000100000011000001000000000000001010001000010000000000100001010010000010011010100000000000000000001010000001000001010010000000110010100000010001010100100000001000000000000000001010001010000000001001000000000000…
36642	837	Xerocrassa mesostena	Greece	Kríti	Rethímni	Apodoulou 0.5 km towards Fourfouras: rocky slope	KU9393	35.1622	24.7325	Hausdorf; Sauer	27.09.2004	000110011000000000010100001110001101101100000000010010000100100010010100010010000110001000011000110000000001000100000011000010001001000100010000000011010000000100001010000000000000000010010001100000011000000000000000000001010001010000100000000100001010010000110001010100000000001000000101010000001000011001110101000010010100000010101010010110100101000000000000000000010000010000000000000000000001000…
50191	821	Xerocrassa mesostena	Greece	Kríti	Rethímni	Kouroutes 1 km towards Nithavris: road border	KU9495	35.18	24.7389	Sauer	09.10.2005	000110010000001000000100110000001101011100000000000010100100000010010100001000000110001000000001100000000001100000000011010000001001000100011000000011100010000100001010000000000000000100010000100000010100001000000000000001010001000001000000000100000110010000010011110100000000000000000001010000001000001001010000000010010100000010001010110100000010000000000000000001010001010000000000100100000000000…
29614	946	Xerocrassa mesostena	Greece	Kríti	Iráklion	Timbaki, Agia Triada: bushes	KU9881	35.0589	24.7939	Hausdorf; Sauer	21.10.2004	000110010000000000001010101100001011011100000000010010101010000010010100001000000110001000000100100000010001000000000001000000000000000100010000000001100000001010000000000000000000000000010000000010011000000000000000000000010001000000000000000100000010010010010011010100000100000000000001010000001001010010010000000000010100010011001001000100100001000000000000000000010000000000000000000100100000000…
36339	831	Xerocrassa mesostena	Greece	Kríti	Iráklion	Listaros 1 km towards Moni Odigitrias (Moni Odigitrias 3 km towards Listaros): rocky slope	KU9974	34.9956	24.8064	Hausdorf; Sauer	20.10.2004	100110110010001000001010100100001011001100000100001100000100001010100010001000000110100000010011010000100001001000100011000100011001000110010000010000100000000010001100000000010000000000010000000000011001000100000000001000010100001000000000000100000011010010010001110100000100010010010101010000001001001001010010000000110001001010100001010000000001100000000000000000100000000000000000100001000000100…
50081	612	Xerocrassa mesostena	Greece	Kríti	Iráklion	Kali Limenes 1.9 km towards Lendas: small valley	LU0068	34.9392	24.8175	Sauer	08.10.2005	000110110001001000000100101100001010101100000001000110110100000010110000010000000110110100000010100001100001000000000010010000001001000100011000000000100000010000101010000000000000000100010000000010001000000000000000000000000110000000000000000000000010010100110001010110011100100100000101010010001001011001010000000001110101001011100010010000000001000000000000000000010000010000000000000000100000000…
29393	944	Xerocrassa mesostena	Greece	Kríti	Rethímni	Kambou Doxarou 3.3 km towards Moni Vosakou: rocky slope	LV0416	35.3708	24.8425	Hausdorf; Sauer	10.10.2004	010010110000001010000100101000101001010100000001100010001100100010110000001000001000001010000100100000110001000000000011000000000000000100010000000000100000010110001001000000010000000000010000000000001000000000000000000000000010000000000000000000000010010100110111010101100000110000001001000000000110001000100000000001010000000010000001100000000100100000001000000000010000000000000000000001000000100…
36878	957	Xerocrassa mesostena	Greece	Kríti	Iráklion	Vorizia 3.8 km towards Ano Zaros: rocks	LU0790	35.1383	24.8842	Hausdorf; Sauer	27.09.2004	000010010000011000001100101000011001000111000000010010000100000010101000001000000110001000000010000000100001101010000010000000000001100100011000000000100000000110001000000000000000010000000010000010000000000000000000000000000001000000000000000000000010101010001000110101000100000100000011010000000000000101000000000000110100001010000001100000000001100000000000000000000000000000000000000000100000000…
36062	575	Xerocrassa mesostena	Greece	Kríti	Iráklion	Lendas: rocky slope W-of	LU1067	34.9319	24.9233	Hausdorf; Sauer	20.10.2004	000110010010001000001100001000001001001100000000000101100010100010111000001000000110101010001010100001000001001000000010000000000001010101001000000000100000000110001010000000000000000000010000000010001001000000000000000000000001000000000000000010000011010010111011010100001100001000010101010000000000001001010000000001110100001010100001000000000001000100000000000000110000000000000000000001000000100…
50216	823	Xerocrassa mesostena	Greece	Kríti	Iráklion	Miamou 6.8 km towards Lendas: road border	LU1169	34.9472	24.9362	Sauer	07.10.2005	000110110001100000001100100000001001010100000110000101110010000010110011000000000110101000000010100001100101001000000010010000000001010101011000000000100000010110000110001000010000000000010000000010011001001000000000000001000100000000000000000100000010010100110011010100001100101000010100110000000011001010010000000010110100001010000000010000000001000000000000000000010101000000000000000000100000100…
36310	954	Xerocrassa mesostena	Greece	Kríti	Iráklion	Gergeri 1.5. km towards Anogia: rocky slope	LU1290	35.1383	24.9467	Hausdorf; Sauer	27.09.2004	000010110000001000000100100001001001001100000001000011110101000000110000000000000110000000000000000000100000001000010011000100000001000100011000000000100000001010001010000000000000000000010000000000011000000000000000000000000000000000000000000000000010010110010010010100000000010110000101010000000000001001010000000000110000000010100001010000000100000100000000000000010000100000000000000000100000000…
36832	825	Xerocrassa mesostena	Greece	Kríti	Iráklion	Miamou 2.5 km towards Lendas: road border and rocks at branch towards Krotos	LU1370	34.9642	24.9586	Hausdorf; Sauer	20.10.2004	000110110010001000011100100000001101011100000101000010100101000000100000001000000110101110010000100001000001000000100011010000001001000101001000000000100000000110001010000000010000000000010000000000010100001000000000000000000100000000000000000110000011010000010011011100000000011000110001000000001000001001010000000000110100001010000001000000101100100100000000000001000001000000000000001000100000100…
29699	945	Xerocrassa mesostena	Greece	Kríti	Iráklion	Ano Kapetaniana 3.5 km towards Agios Ioannis: calcareos rocks	LU2269	34.9558	25.0525	Hausdorf; Sauer	19.10.2004	000110101000011000000100100000001001000100000101000010001010000001110010001000000110011010000000100000000001001000100010000000000001010100001100000000100000101010000010000000100000000000001000001000010000010000000000000000000001000000000000000000000010001011110101010100000110000100000111010000000000001101010000000000110000001010000101001000000000000000000001100100000000000000000000000000100000100…
29912	702	Xerocrassa mesostena	Greece	Kríti	Iráklion	Ano Archanes: Giouchtas mountain top	LV3000	35.2336	25.1411	Hausdorf; Sauer	26.10.2004	001110110110001000001100100100001011010100000001000011111100000010110000001000000110001000001001001000000001001000100011000100011001000100011000100000100000000010001010000001001000000000010000000010000000000000000000000000000101000000000000000000000011110100010011000100000000001000000101010000000011001101010000000000110001001010000010100000000001000000000000000000000000000000000000100000100000000…
36036	952	Xerocrassa mesostena	Greece	Kríti	Iráklion	Tefeli 0.5 km towards Pirgos: bushy slope	LU3284	35.0864	25.1669	Hausdorf; Sauer	26.10.2004	001010110001001000001100100100011011000100000001000010100010000001101000001000000110001000000000000000000001001010110011000100000001000100011001000000100000000110001010000000011000000010010000000010000000001000000000000000000001000000010000000000000010001010010101000110000000011010000101010000000001001101010000000000010001001010000001010100000001010000000000000000000010010000000000000001000000000…
29849	571	Xerocrassa mesostena	Greece	Kríti	Iráklion	Martha 1.5 km towards Ano Viannos: small gorge (3.5 km W of western bifurcation to Chondros)	LU5081	35.0689	25.3619	Hausdorf; Sauer	18.10.2004	000110110001000001001100100000001101001100000100000010011100001001110000101000000110001000010001000000000001001000100010000000101001000101011000000000100000100000001010001000000000000010010000000010000000001000000000000000000101000000000000001000001010010010010101000000000000111000000100110010000001011001010000000000110001001110000010100000000000010100000000000000000000100000000000100000100100000…
50566	961	Xerocrassa mesostena	Greece	Kríti	Iráklion	Chondros 2.8 km towards Arkalohori: bushy slope	LU5079	35.0461	25.3661	Sauer	06.10.2005	000110010010001000000100110000001001001100000100000100111010000110101000001000000100101000000110000000000001001000000010000100000001000100010000001000100000100000001010010000000000000000010000000000001000000000000000000000000000000000000000000000000010001010111011010100010101001000100011010000010001010101010000000001010001001010000010100000000000100000000000000010000010000000000000000010100000000…
50254	937	Xerocrassa mesostena	Greece	Kríti	Iráklion	Kastri 3.3 km towards Chondros: road border	LU5275	35.0142	25.3817	Sauer	06.10.2005	000110110001001000000100100100001001111100000100000010000010110101110000001000000110101000000001000100000001000000000010000100000001000100011000000000100000001000001010000000000000000000011000000000000000001000000000000000000000000000000000001000000011001110010011000100000000010010101011010000000010001010010000000001010001001110000010100000000000010000000000000000000000000001000000100000100000000…
29753	566	Xerocrassa mesostena	Greece	Kríti	Iráklion	Ano Viannos 1 km towards Mirtos: road border and rocks	LU5779	35.0506	25.415	Hausdorf; Sauer	18.10.2004	000110010000101000000100100001001001011100000000000010001100000100101101001000000110001000000010100100000001001000000011000000100001010100010000001001010000000010001101000000011000000000010000000000000000001000100000000001000001000000000000101000000011010010010001010100000101000000010001010000000010011010010000000001010100000010000010110000000000000000000000000100010000000000000000100000100000000…
29753	568	Xerocrassa mesostena	Greece	Kríti	Iráklion	Ano Viannos 1 km towards Mirtos: road border and rocks	LU5779	35.0506	25.415	Hausdorf; Sauer	18.10.2004	000110011010001000000100100100001001011100001100000010101010000110110100001000000110001000000000100001000001001000000110000000100001010100010000000000010000000100001110000000000000000000010000000000000000001000000000000001000101000000000000000000000011010010011010010100001000000010001011000100000010001000010000000010010001001110000010100000000000000000000000000100000000000000000000100000000100000…
50440	701	Xerocrassa mesostena	Greece	Kríti	Iráklion	Amiras 0.5 km towards Arvi: road border	LU5778	35.0358	25.4422	Sauer	05.10.2005	000110111000101000000100100100001101011100000100000111000010000101101000001000000110001000010000100100100001101000010011000010000001000110010100001000100000000110001010000000000000000000010000000000000000001000100000000001000001010000000000001000000011010010010011010100000100100010101001010000000010001010010000000010010001001010000010000000000000000000000000000000010000000000000000100000100001000…
36492	955	Xerocrassa mesostena	Greece	Kríti	Iráklion	Gonies 4.8 km towards Tzermiado: rocky feald	LV5900	35.2369	25.4572	Hausdorf; Sauer	11.10.2004	000010010001001000000100100000001001001100000101000100111100000000101000001000000110001000001000010100000001000010100011000100100001000100011000000000100000000000001010000000000000000000010000000000001100001000000000000000000001000000000000000000001011010010010001000100000100011000000001010000010010000101010000100000110001000010100001010000000000110000000000000000101000000000000100100001000001000…
29275	987	Xerocrassa mesostena	Greece	Kríti	Iráklion	Malia 3 km towards Krasi: rocky slope	LV6002	35.2542	25.4683	Hausdorf; Sauer	23.10.2004	000010010010101000001100100000101101001100010001000010111100000001101000001000000110000000001000100100000001000000100011000100000001000101001000000000010000000100001001000000000000000000010000000000001000000000000000000000000001000000000000000000000010010110110001010100100000001000001001000010000001011010100000001000110000000010110000100110000001000000000000100000000000010000000000100000100000000…
50371	836	Xerocrassa mesostena	Greece	Kríti	Lasíthi	Kroustas 1.5 km towards Prina: rocky slope	LU7888	35.1306	25.495	Sauer	29.09.2005	000110010000101000000100100000001001011100000101100010000010001110110100101000000110101000000000100000100001001101000011010100001001000110001000000000100000001010000010001000000000000000110000000010011000001000100000000010000001000000000000000100000010110010010011010100000000100011000010010010011000000101011000000101010000001010000001100000000001000000000000000001010000000000010000100000100000000…
29528	913	Xerocrassa mesostena	Greece	Kríti	Iráklion	Sikologos 2.0 km towards Mirtos: road border and rocks	LU6477	35.0272	25.5183	Hausdorf; Sauer	18.10.2004	000110001000011000000100100000001001001101100100010011000010010110110100001000000110101000000000000110101011001000000011000100001001000100011000000000100000000100000110000000000000100000011000000000000000000000000000000000000000000000000000000100000011001010010001010100000000110000001011111010000000101010000100000001010000001010100011000000000000000101000000000000000010000010000000100000100000000…
36476	930	Xerocrassa mesostena	Greece	Kríti	Lasíthi	Nikifordion 3 km towards Agios Nikolaos: rocky slope at pass	LU6595	35.195	25.5244	Hausdorf; Sauer	12.10.2004	000110101000101000000100101000011011000100000100001010110010000101110010001000000110001001001000101000000001001000000010000000000001000100010000000000100000001100001110000000000000000001010000000000010100001000000000000000000000000000000000000000000011010010010010110100000000100010000011101011001000000101010000001001010000001010000001110101011000000000000000000000000000000000000000100000100000000…
36092	953	Xerocrassa mesostena	Greece	Kríti	Lasíthi	Exo Potami 0.6 km towards Neapoli: rocky slope	LU6897	35.2086	25.5506	Hausdorf; Sauer	12.10.2004	000110101000010000100000101000001001001100000101000010000100000110110010001000000110101000000001010000000001001001010011000000000000000100000100000000100000000100000010000000000000000000010000000010010100001000000000000000000000000000000000000000000011010010011001010100100100101010100011010011001000000101010010101001010000000010000001110000000000000010100000000001000000000000000000100000100000000…
50489	938	Xerocrassa mesostena	Greece	Kríti	Iráklion	Mithi 4.4 km towards Ano Viannos: road border at rocky slope	LU7075	35.0181	25.5789	Sauer	05.10.2005	000110001001100000000100100100001101001100000101000010000010010110110000001000000110101000000000100100000001001000000010010100000001000110011000000000100010000100000010000000000000000000010000000000000000001000000000000000000000000000000000000000000011001010010011010100000000110000100111010010001000000101000000000001010000011010000010000000000000000001000000000000000000000000000000100000101000000…
36538	956	Xerocrassa mesostena	Greece	Kríti	Lasíthi	Anatoli 4.2 km towards Males: rocky slope	LU7380	35.0597	25.6128	Hausdorf; Sauer	13.10.2004	000101101000011000001100101100001101001100000100000100100110001101100000011000000110101000000000100000000001001000000011000101000101000100001000100000100000001010000110000000000000000000010000000010010000001000000000000000000000000000000000000100000011001010010101010100010000100010100011111000000000000111010010000001010000011010010010000000001000010000000000010001000000000010000000100000100001000…
36499	595	Xerocrassa mesostena	Greece	Kríti	Lasíthi	Tapes 0.5 km N of: rocky slope	LU7495	35.1913	25.62	Hausdorf; Sauer	13.10.2004	000110110000101000000000100000001001011100000110001010000010001010101010101000000110101000100001100000001001001000010111010100001000000100001000100010100000000100000010000000010000000000010000000010010000001000000000000010001000000000000000000100000011011010010010010100000001000010100011100101000000001010001000000001010000001010000101000000010101010000000000000001000000000000000000100000100000000…
36499	752	Xerocrassa mesostena	Greece	Kríti	Lasíthi	Tapes 0.5 km N of: rocky slope	LU7495	35.1913	25.62	Hausdorf; Sauer	13.10.2004	000110101000100000000000100000001001011100000101000010001100010110110010001000000100101000110000010001001001001011010011000000001001000110000000000000100000000010000001000000000000000000010000000010010000001000000000000000000001000000000000000100000010011011010001010100000000100010000001100101001000000101010000000001010001000010000001000000010000010000000000001100000000000000000000100000100000000…
29376	842	Xerocrassa mesostena	Greece	Kríti	Lasíthi	Kritsa 5 km towards Avdeliakos: rocky slope	LU7491	35.1578	25.6219	Hausdorf; Sauer	13.10.2004	000110110000011000100000100000001001011100000001000010000010010100010000001000000110101000100000110000000001001000000111010100001001000110001000100000100000000010000001000000000000000000010000000010010001000000100000000001000001000000000000000100000011010011010011010100000100100110101011100010001000000100000000000001010001001010000001000101000000010000000000000001000000000000000000000000100000000…
36666	704	Xerocrassa mesostena	Greece	Kríti	Lasíthi	Tapes 2.5 km towards Agios Nikolaos: rocky slope	LU7594	35.1872	25.6369	Hausdorf; Sauer	13.10.2004	000110110000011000000000100000001001011100000100001010000010001010110000010000000110101000000001100000000001101100000111010000000101000100000000100000100000000010000010000000010000000000010000000010010000001000000000000001001000000000000000000100000011011011110011010100101100100010100011000011011001001010010000000010010000000010000001000000000000010000000000000001000000000000000000100000100000000…
50155	824	Xerocrassa mesostena	Greece	Kríti	Lasíthi	Kritsa 1 km towards Kroustas: rocks at road	LU7690	35.1492	25.6392	Sauer	29.09.2005	000110101000011000100100101000001011101100000101100010000010011010010000101000000110101000000000100000101001001101010111010000001000000101001100000000100000000010000110001000010000000000010000000010011000001000100000000000000001000000000000000100000110010010110011010100000100100010101011010010011000000110010000000010010000011010000001000000010100010000000000000000010000000000000000100000100000100…
29672	830	Xerocrassa mesostena	Greece	Kríti	Lasíthi	Kritsa 1.5 km towards Kroustas: road border and rocks	LU7690	35.1464	25.6403	Hausdorf; Sauer	13.10.2004	000110110000001000000100101000001101001100000101001010000100010110010000001000000110101000000000100001001001001000000011010000001000100101001000000000100000000100000110000000010000000000010000000000010000001000000000000010001001000000000000000100000110101011110011010100000100100010100011100000011000001010010000000101010000000011000010100000001001000000100000000001000000000000000000110000100000000…
50060	996	Xerocrassa mesostena	Greece	Kríti	Lasíthi	Anatoli 0.5 km towards Kalamafka (Kalamafka 4.3 km towards Anatoli): rocks	LU7678	35.0461	25.6492	Sauer	04.10.2005	000101101000011000000100100000001011101100000101000010100010001110010010011000000110101000000000010000100001101000000011010100000001100101001000100000100100001100000010010000000000000000010000000000010000001000100000000000000001000000000000000000000011001010010011010100000000110010000011110110000000000111010000000001010000010010000010000010001000010100110100000000010000000000010000100000100000000…
50172	641	Xerocrassa mesostena	Greece	Kríti	Lasíthi	Kritsa 2.6 km towards Lato: ancient ruins, rocky slope	LU7793	35.1769	25.6533	Sauer	29.09.2005	000110101000101101000100100000001001001100100000011010000010001110110100001000000110101000001001000000000001001000000011010100001001000100001000100000100000000010000101000000010000000000110000000000010000001000100000000001000001000000000000000100000011001010010011010100001100100010100001100010001000001000010100100001010000001010000001000000001010000000000000000001000010000000000000100000100000000…
36735	700	Xerocrassa mesostena	Greece	Kríti	Lasíthi	Kalamafka 1.5 km towards Anatoli: road border and rocks	LU7780	35.0603	25.6575	Hausdorf; Sauer	13.10.2004	001110111000101000100100100000001101001100000101000010000010011100110000001000000110001000000011100000000001001000000011010100001001000101001100100000100000001010000110010000000000000000010000000000010000001000100000000000001001000000000000000110000011011010010011010100000100100010000001010010000000001010011000000001010000011010000001100100001100001001000000000000000010000100010000100000100000000…
50277	660	Xerocrassa mesostena	Greece	Kríti	Lasíthi	Meseleri 1.7 km towards Makrilia: road border	LU8181	35.0731	25.7036	Sauer	19.10.2005	000101001000011000000100100000001011001100110000000010000110010110110000001000000100101000000000100000000001001000000011010100000001000100000000000000100000000100000010010000100000000000010000000000010000001000000000000000000000000000000000000100000011001010001011010100000000100010000011010010000000001001010000000001010000000010001001100000001101001001000000000000000000000000010000100000000000100…
50276	960	Xerocrassa mesostena	Greece	Kríti	Lasíthi	Meseleri 1.7 km towards Makrilia: road border	LU8181	35.0731	25.7036	Sauer	19.10.2005	000011101000001000000100100000011001001100000001000010000100100110110000001000000110101000000000000000100000001011010011010100000001100100000000000000100000001010000010010000000000000000010000000010010000001000000000000000000000000000000000000000000010101010110011010100000000101010000111110000010000001001011000000001010000011010100010000000001001010000000000000000000000000000000000100000100000000…
50438	835	Xerocrassa mesostena	Greece	Kríti	Lasíthi	Kalo Chorio 1.8 km towards Prina: road border at sandstone rocks	LU8285	35.105	25.7114	Sauer	30.09.2005	000100101000101000000100100000001101001100000001000010000011001010010000101010000110101000000000100100000001000011010011010100001001000100100000100000100000000110000101001000010000000000010000000000010100000000000000000010000001000000000000000100000011011011110111011100000000110010000011010010001001000101010100000001010000001010100001010000000000000000100000000001010000000000000000100000100001000…
36327	841	Xerocrassa mesostena	Greece	Kríti	Lasíthi	Pachia Ammos 5 km towards Agios Nikolaos: rocks at road	LU8787	35.1222	25.7653	Hausdorf; Sauer	17.10.2004	000110011001101000000100100010001011011100000001000100000100100110010000001010000110101000000000100000001001101000000011000100011001000101001000000000100000000110010001000000000000000000001000000010011000001000100000000010000001000000000000000100001010101011110010010100000000101010000101010010000001001001010100000010010000001010000001100000000001000000000100000000010000000010110000100000100000000…
29336	603	Xerocrassa mesostena	Greece	Kríti	Lasíthi	Pano Chorio 0.6 km towards Thripti: rocks at road	LU9079	35.0519	25.8047	Hausdorf; Sauer	17.10.2004	000101111000101000001100100000001011001100000001100100000100001010110000010000000110101000000101000000000001101000000011000000001001000110000000000000100000001010000010000010000000000000010010000000011000000000100000000010000001000000000000000100000010110010110001010100000000010010000111000110001000001001010000000101000000001010000001000101000000000001000100000000000000000000000000100000100000000…
50088	614	Xerocrassa mesostena	Greece	Kríti	Lasíthi	Pano Chorio 5.1 km towards Thripti: road border below rocks	LU9280	35.0628	25.8228	Sauer	30.09.2005	000111101100011000001100100000111011001100000000000010000010100101010000110010000110101000000000110000000010100011000010000000001001000111010000000000100000000010000001100000000000000000001000000000010000001000100000000000001001000000000000000100000010010010110001011100000000100100001011000100101000001010010100000001000000001010000001000001010100000001000000100000010000000000010000100000000010000…
50052	934	Xerocrassa mesostena	Greece	Kríti	Lasíthi	Kalivitis 3.9 km towards Orino: road border and rocky slope	MU0081	35.0689	25.9142	Sauer	01.10.2005	010110010001001000000100100000101001001100000000000100001100110100010000001001001010001000000000000000000001001000100011000100000010000100000000000000100000000100001010000000100000000000001000000000000000001000000000000000000000000000000000000000000000001010110011010100000000010000000011010001001010000111010000000001010000000010001001000000000001010000000000100000010000000000000000100000100000001…
36120	840	Xerocrassa mesostena	Greece	Kríti	Lasíthi	Skordilo 2 km towards Chrissopigi (Chrissopigi 8 km towards Skordilo): rocky slope at branch towards Kria	MU0987	35.1258	26.0106	Hausdorf; Sauer	14.10.2004	000110010010001010001100100000011001001100000000000100100100101100110000001000011010001000100000100000000101001000010000000000001000000100000000100000100000000100001001000000010000000000001000000000010000001000000000010000001000000000000000000100001010110000010011010100000000000000000011010010010010001010010100000010010000001011000001000001010000001000000000000000010000000000010000100000000100000…
50597	749	Xerocrassa amphiconus	Greece	Kríti	Lasíthi	Katsidoni 4.4 km towards Stavromenos:road border at small valley	MU1889	35.1467	26.1092	Sauer	20.10.2005	000110010000100100001100100001001101001100100000000010001100000010010000011010000110110000010101000001000001000000100000000100001000000100000101000000010000000000001010010000000000001000001000100000110000001000000000001000001000000000010000001000010010010001001010010000000100101000001011010000010000101000010100000010010010000010000001100101010001000000000000000100010000000000000000000000000000000…
36606	743	Xerocrassa amphiconus	Greece	Kríti	Lasíthi	Moni Toplou 0.7 km towards Sitia: small gorge	MU2897	35.2194	26.2094	Hausdorf; Sauer	15.10.2004	000110010000101010000010010001001101001110100000000010000100000001100000011000000110111100001001000000000001000000010001000100001000000100001001000000010000000000001010000010000000000000101000100000010000001000000000000000001000000000000000000000000010010010001001010100000000111000000011010000010000101000010100000001010000000010000110000000000001000001000000000000010000000000000000100000000000000…
50601	940	Xerocrassa amphiconus	Greece	Kríti	Lasíthi	Palekastro 4.5 km towards Zakros: rocky slope	MU3092	35.1731	26.2411	Sauer	25.10.2005	000110101001011000001101010000101101011100010001000010001010000001100000011001000110111000001010000000000001001000010001000100000000000100001001000000010000000000001010000000000000000000010100100000010000000000000000000000001000000000000000000000000010010000001001010100000000011000000011010000000000100100011000000001010000000010010101010100000001000000000000000000010000000000000000000000000000000…
36820	605	Xerocrassa amphiconus	Greece	Kríti	Lasíthi	Kato Zakros 0.6 km towards Zakros: rocky slope	MU3283	35.0922	26.2633	Hausdorf; Sauer	15.10.2004	000110010001100100001010100001001101011100000001000101001100000001010100011010000110110010010000101000000001001000100000000100011000000100000001000000010000000000001010000000000000000000010000100001010000001000000000000000001000000000000000000100000010010100001001110000000000110000000011010000011000101000010000000010000000000010101001100101010101000000000000000000010000000000000000000000000000000…
36820	606	Xerocrassa amphiconus	Greece	Kríti	Lasíthi	Kato Zakros 0.6 km towards Zakros: rocky slope	MU3283	35.0922	26.2633	Hausdorf; Sauer	15.10.2004	000110101000100100001010100000101100111100000000000100000100000001010000011010000110111000010000100000000001001000100001010100001000000100000101000000010000000000001010010000000010000000010000100001010000001000000000000000001000000000000000000100010010011100010001110100000001100100000011010000010000110100010000001001000000000010100001010100000001000010000000000000010000000000000000000000000000000…
36740	729	Xerocrassa siderensis	Greece	Kríti	Lasíthi	Moni Kapsa: rocky slope	MU1375	35.0206	26.0542	Hausdorf; Sauer	16.10.2004	000111110010101010001101100001001011011110100000000100101100110001100000010000000110111000000000100101010001001000100001000000010000010100000001000000010000000000001001010010000000000000100100010000010000001000000000000100001000000000010000000000000010010100001101110100000000111000000011010100000000100100010000000001010000000011010011000000100001010101000000000001010000000000000000100000100000010…
50596	939	Xerocrassa siderensis	Greece	Kríti	Lasíthi	Stavromenos 2.1 km towards Katsidoni: road border	MU1990	35.1506	26.1114	Sauer	20.10.2005	000111010000101010001110100001001101001100100000000010001100000001010000011000000101011000001000100000000001000000100000000100000001000100001001000000100000000000001010010010000000000000001000100000010000001000000000000000001000000000000000000100000010001010001001010100000000001000000011010000010000101000010100001001010000000010000001010000000000000001000000000000010000000000000000000000100000000…
29388	912	Xerocrassa siderensis	Greece	Kríti	Lasíthi	Agia Triada 5 km towards Goudouras: rocky slope	MU2174	35.01	26.135	Hausdorf; Sauer	16.10.2004	000110110000101000101000100100111011011100000001000100100100000000010000010010000110111000000000100100000001001000000000000000000000000000000001000000000000000100001010000000000000000000100000000000010000000000000000000000000000000000000000000100000010001110101001010100100000101110000111100000010000100101010100000001110100000010100001100100000000000101010010000000000000000000000000000000100000001…
29368	740	Xerocrassa siderensis	Greece	Kríti	Lasíthi	Agia Fotia 1.7 km towards Palekastro: rocky slope and road border (opposite to abandoned quarry)	MU2495	35.1981	26.17	Hausdorf; Sauer	17.10.2004	000101101000011010000110100011001101001100000000000101001100000001100000011000000100111000001000100000000000001000010000000100001000000100001001000000010000000100001001000010000000000000011000100000010000001000000000000000001000000000000000000100000010011001001001010100000000011000000011001010010000101000010000000010010000000010000001000000000001000100000000000000010000000000000000000000000000000…
29445	742	Xerocrassa siderensis	Greece	Kríti	Lasíthi	Vai Finikodasos: rocks above the beach	MV3301	35.2525	26.2647	Hausdorf; Sauer	15.10.2004	000101110001101000001100100001101101001100000000000010001100100001010000011000000110111001110001000000000001001000100000000100000000000100000001000000010000000000001010010010000000000000101000100000010000001100000000000100001000000000000000000100000010010100001001010100000000011100000011011000010000101000010010000001010000001010000011000100000001010010000001010000010000000000000000000000000000000…
